# Supplementary material for: Development of a nanoparticle-based immunotherapy targeting PD-L1 and PLK1 for lung cancer treatment
Source: Nat Commun. 2022 Jul 23;13:4261. doi: 10.1038/s41467-022-31926-9 (PMC9308817; doi:10.1038/s41467-022-31926-9)
Supplement: Supplementary file 3 — Source Data [file 41467_2022_31926_MOESM3_ESM.xlsx]

## Sheet: Fig.1A
A549
mRNA expression (Target/HPRT)
	2^-(delta delta Ct)
		PLK1			PDL1			HPRT1
	A549 Untreat	0.957493	1.00092	1.04343	0.872766	1.06856	1.07227	1.02835	0.962817	1.00998
	A549 siSCR	0.907519	0.944747	1.05044	0.670047	0.582905	0.651273	1.01185	0.97942	1.00905
	A549 siPLK1	0.144553	0.143057	0.151214	2.63171	2.3327	2.36035	0.99562	1.01232	0.992175

## Sheet: Fig. 2
Fig. 2A						Fig. 2B
		median fluorescent intensity (MFI)						median fluorescent intensity (MFI)
		RFU						RFU
	Vehicle	12.4	12.9				vehicle	17.5	18.3
	SCH772984	9.22	9.16				SC75741	20.5	19
	volasertib	42	40.3				volasertib	54.2	56
	vol + SCH	15.1	14.6				vol + SC75	53.8	54.6

## Sheet: Fig. 3B
Tumor volume (mm^3)
		Control									Volasertib								PD-L1 antibody								Volasertib + PD-L1 antibody
Days post treatment		M1	M2	M3	M4	M5	M6	M7	M8		M1	M2	M3	M4	M5	M6	M7		M1	M2	M3	M4	M5	M6	M7		M1	M2	M3	M4	M5	M6	M7	M8
0		86	74.66	72	71.54	62	47.7	39.64	23.88		90.83	75.14	62.36	62.87	59.97	54.15	46.59		86.45	78.87	70.47	63.11	59.01	57.09	33.97		106.3	82.59	67.43	66.84	58.16	57.71	25.5	24.22
3		268.02	284.71	200.29	195.76	211.76	190.33	145.12	86.49		160.42	161.68	141.73	94.97	117.09	118.2	104.8		227.37	217.27	132.89	201.98	119.56	120.02	79.21		173.13	143.08	156.56	147.84	94.55	103.23	44.51	35.48
5		430.35	430.71	326.36	351.1	454.96	371.4	214.51	164.9		288.68	278.71	227.75	131.99	178.28	223.49	193.09		422.94	360.91	282.81	343.74	237.19	192.84	151.24		280.08	242.12	301.71	183.36	134.98	212.32	59.67	59.21
7		670.93	619.76	610.41	680.19	840.17	608.32	340.28	315		378.71	349.59	406	158.98	247.26	456.59	318.37		500.13	614.77	407.28	583.02	385.06	304.44	209.39		417.5	434.62	579.56	215.63	172.65	237.8	100	102.33
10		1103.47	1033.08	1267.32	1171.53	1960.9	860.8	540.06	596.66		706.28	614.48	731.8	278.49	288.39	953.54	526.68		929.39	940.96	499.7	778.76	721.87	424.24	357.71		626.58	574.23	745.42	232.24	225.65	432.53	237.64	186.13
12		1556.73	1350.51	1646	1716.05	2388.14	1265.47	893.15	1015.85		1065.71	840.93	1022.39	370.72	340.8	1441.32	693.61		1260.28	1162.9	636.39	1040.9	1221.4	460.37	403.63		755.34	796.27	957.13	331.81	208.53	429.22	339	272.47
15		1732.68	1705.42	2645.34	2412.35		1807.26	1340.64	1705.9		1664.88	1190.72	1616.02	470.07	627.66	2574.43	1169.01		2310.39	2061.72	944.54	1749.88	1787.81	831.52	719.43		1091.7	1021.99	1165.94	418.47	319.84	443.34	607.3	430.77
18											2423	2075.88	2148.22	703.36	996.48		1979.73				1568.87	3000.13	2210.9	1344.39	1039.94		1403.2	1468.02		632.68	473.42	621.21	821.42	696.25

## Sheet: Fig. 3C
Survival
Days post treatment	Control	Volasertib	PD-L1 antibody	Volasertib + PD-L1 antibody
12	1
15	1
15	1
18	1
18	1
18	1
18	1
20	1
18		1
18		1
18		1
18		1
18		1
23		1
25		1
15			1
15			1
18			1
18			1
20			1
21			1
21			1
18				1
20				1
23				1
25				1
25				1
27				1
27				1
29				1

## Sheet: Fig.4C
% viability vs. untreat
volasertib dose		iPLK1-NP				volasertib
	170 nM	50.0416	52.9519	52.5253	52.0384	90.8592	90.2512	88.2385	91.5269
	339 nM	29.6844	31.9207	30.0275	31.0823	70.0066	63.8385	61.2842	63.2985
	679 nM	9.61687	12.2359	9.83837	12.8733	46.9967	41.2655	42.4655	47.1044

## Sheet: Fig.4D
% viability vs. untreat
NP dose		ARAC					iPLK1-NP
	21 ug/mL	52.5528	53.2184	54.3314	51.7455	58.4266	51.739	53.6039	55.8089	55.0612	58.0842
	42 ug/mL	39.2292	40.522	39.8154	40.6405	43.427	38.7742	43.4142	45.3461	43.6638	45.9319

## Sheet: Fig.4E
					RFU
			2 hrs	Untreat	9.99	10.39
				PD-L1 Ab	0.09	0.03
				iPLK1-NP	10.59	10.79
				ARAC	0.55	0.6
			2 days	Untreat	6.6	6.23
				iPLK1-NP	15.82	15.12
				ARAC	6.72	7.52

## Sheet: Fig. 5B-C
Tumor volume (mm^3)
		Saline								p-NP								iPLK1-NP								ARAC
Days post treatment		M1	M2	M3	M4	M5	M6	M7		M1	M2	M3	M4	M5	M6	M7		M1	M2	M3	M4	M5	M6	M7		M1	M2	M3	M4	M5	M6	M7
0		107.87	97.8	70.92	64.33	32.05	29.42	126.62		68.0372	90.6419	53.8554	82.1333	61.8193	73.0983	92.1178		113.41	92.23	64.97	61.49	32.71	146.37	8.63		127.43	96.18	59.31	35.06	22.18	102.35	95.79
3		353.52	225.13	199.59	200.24	63.18	96.2	358.57		128.101	221.932	118.367	156.199	113.056	154.617	276.33		245.12	183.38	180.89	123.62	63.8	253.33	58.2		298.97	175.12	115.17	75.5	35.24	125.18	202.71
5		601.37	447.84	314.07	337.71	111.38	142.9	741.56		177.263	421.346	139.828	220.544	129.99	313.804	468.646		297.49	335.25	293.79	194.79	81.92	501.73	38.18		439.27	247.31	182	121.48	56	248.27	232.67
6		780.82	719.44	379.54	403.43	131.43	209.2	920.72		184.317	523.648	161.519	229.397	145.129	409.512	499.507		407.63	387.65	397.38	248.76	129.82	682.8	45.03		539.94	260.14	213.39	144.18	57.89	293.36	307.03
7		1129.83	867.81	453.85	506.42	160.29	304.37	1015.33		323.041	800.949	288.411	337.182	207.441	694.428	708.605		444.43	525.32	501.87	285.48	158.51	827.34	61.56		547.46	237.52	271.28	174.39	78.68	386.42	326.19
9		1530.97	1074.21	624.66	644.53	181.55	467.9	1362.01		424.893	1215.78	376.34	454.322	248.296	918.507	973.142		551.17	763.97	717.94	413.72	286.2	949.83	67.01		617.56	229.88	356.94	216.35	98.46	500.54	386.6
11		1880.83	1430.33	943.36	880.12	249.92	776.23	1717.22		793.292	1111.9	726.777	679.926	402.401	1285.22	1617.39		912.38	1074.15	1120.78	711.62	563.08	1588.44	123.25		491.9	345.79	415.79	363.17	181.22	742.13	504.56

## Sheet: Fig. 5D
Survival
Days	Saline	iPLK1-NP	p-NP	ARAC
12	1
13	1
14	1
14	1
15	1
16	1
21	1
14		1
15		1
16		1
16		1
18		1
18		1
24		1
13			1
14			1
15			1
18			1
18			1
21			1
23			1
18				1
20				1
21				1
21				1
24				1
28				1
32				1

## Sheet: Fig. 5E
CD45+ cells in tumors (PD-L1 MFI)				CD45- cells in tumors (PD-L1 MFI)
Saline	ARAC-local	ARAC-distant		Saline	ARAC-local	ARAC-distant
230	37.2	273		32.1	16.7	95.1
273	37.2	314		33.4	15.4	60.4
460	28.2	60.4		80.9	14.1	16.7
120	33.4	120		27	14.1	66.8
97.7	37.2	564		23.1	19.3	15.4
89.9	23.1	117		25.7	12.8	34.7
134	32.1	363		33.4	15.4	222
181				43.6
321				192
347				160
219				88.7
196				52.6
297				29.5
133				53.9

[truncated: 24 more sheets: Fig. 5F, Fig. 5G, Fig. 6B, Fig. 6C, Fig. 6D, Fig. 7, SuppFig.1A, SuppFig.1C, SuppFig.1D, SuppFig.1F, SuppFig.2A, SuppFig.2C, SuppFig.3, SuppFig.4A, SuppFig.4B, SuppFig.5A, SuppFig.5B, SuppFig.6C, SuppFig.6D, SuppFig.7A …]
